# Supplementary material for: Spatial Transcriptomics Reveals Novel Mechanisms Involved in Perineural Invasion in Pancreatic Ductal Adenocarcinomas
Source: Cancers (Basel). 2025 Mar 1;17(5):852. doi: 10.3390/cancers17050852 (PMC11899704; doi:10.3390/cancers17050852)
Supplement: Supplementary file 1 [file cancers-17-00852-s001.zip]

Archive with 17 entries (17 files):
- Figure_S1_nuclei_library sizes.pdf
- Figure_S2_MGLL_expression.pdf
- Figure_S3_Transcriptional_Programs.pdf
- Figure_S4_SAT1_expression.pdf
- Figure_S5_Nestin_GAP43.pdf
- Supplemetary_Figure_S6_Receptor_ligand_Cancer compartment_revised.pdf
- Supplemetary_Figure_S7_Receptor_ligand_Nerve compartment_revised.pdf
- Table_S10_Ligand_Receptor_Nerve.xlsx
- Table_S1_summay AOIs_ROIs.xlsx
- Table_S2_raw_counts.xlsx
- Table_S3_differentially expressed genes Cancer.xlsx
- Table_S4_pathways enriched cancer compartment_VL.xls
- Table_S5_MGLL_IHC.xlsx
- Table_S6_differentially expressed genes Nerve.xlsx
- Table_S7_pathways enriched nerve compartment_VL.xls
- Table_S8_Nestin_IHC.xlsx
- Table_S9_Ligand_Receptor Cancer.xlsx
