# Supplementary material for: Spatial Transcriptomics Reveals Novel Mechanisms Involved in Perineural Invasion in Pancreatic Ductal Adenocarcinomas
Source: Cancers (Basel). 2025 Mar 1;17(5):852. doi: 10.3390/cancers17050852 (PMC11899704; doi:10.3390/cancers17050852)
Supplement: Supplementary file 1 [file cancers-17-00852-s001.zip › Table_S4_pathways enriched cancer compartment_VL.xls]

## Sheet: Sheet0
Supplementary Table 4. Enriched pathways (p=0.05) using up-regulated genes in the cancer compartment of PNI foci.
© 2000-2024 QIAGEN. All rights reserved.
Ingenuity Canonical Pathways	-log(p-value)	Ratio	z-score	Molecules
ERK5 Signaling	4.56	0.0946	2.646	AKT1,CREB3,ELK4,GNA12,MAP2K5,SRC,YWHAZ
Polyamine Regulation in Colon Cancer	4.16	0.102	0.816	AKT1,CSNK2B,MAP2K5,MXD1,SAT1,TCF7L2
PXR/RXR Activation	3.92	0.0923	2.449	ABCC3,AKT1,ALAS1,CES2,CYP3A5,NR1I2
Regulation of mRNA stability by proteins that bind AU-rich elements	3.78	0.114	2.236	AKT1,EXOSC3,GPRC5A,MAPKAPK2,YWHAZ
Gap Junction Signaling	3.28	0.0369	1.155	AKT1,CREB3,CTTN,GJC3,GUCY2C,ITPR3,MAP2K5,NPR2,PRKCZ,SMAD1,SRC,TCF7L2
Opioid Signaling Pathway	3.27	0.0393	2.333	AKT1,CREB3,FRK,GNA12,ITPR3,MAP2K5,PRKCZ,RGS18,SIGMAR1,SRC,TCF7L2
AMPK Signaling	3.19	0.0413	2.333	ADRA2A,AKT1,CREB3,GNA12,PFKL,PFKM,PFKP,PPP2R5A,RAB11A,RAB39A
Fcγ Receptor-mediated Phagocytosis in Macrophages and Monocytes	3.05	0.0638	2.449	AKT1,EZR,PRKCZ,RAB11A,SRC,VASP
Nuclear Cytoskeleton Signaling Pathway	2.89	0.0409	3	CDH17,CSNK2B,DCTN2,FRK,KIF16B,KIF5B,PLEC,SRC,SUN1
Tight Junction Signaling	2.85	0.0444	#NUM!	AKT1,ARHGEF2,CGN,CLDN4,PPP2R5A,PRKCZ,STX4,VASP
Translocation of SLC2A4 (GLUT4) to the plasma membrane	2.81	0.0704	2.236	AKT1,RAB11A,RALGAPA2,STX4,YWHAZ
C-type lectin receptors (CLRs)	2.76	0.0483	2	CARD11,ITPR3,MUC13,MUC17,MUC3A,PSMA1,SRC
TP53 Regulates Transcription of Cell Death Genes	2.75	0.0909	2	CASP10,STEAP3,TNFRSF10B,TP53BP2
Signaling by VEGF	2.74	0.0556	2.236	ABI1,AKT1,ITPR3,MAPKAPK2,PRKCZ,SRC
UDP-N-acetyl-D-glucosamine Biosynthesis II	2.69	0.333	#NUM!	GFPT1,UAP1
TCF dependent signaling in response to WNT	2.58	0.0402	2.828	AKT1,CSNK2B,PPP2R5A,PSMA1,TCF7L2,USP34,WNT3,YWHAZ
Cholecystokinin/Gastrin-mediated Signaling	2.53	0.0504	2.449	GNA12,ITPR3,MAP2K5,PRKCZ,RHOF,SRC
Apoptotic execution phase	2.48	0.0769	2	ACIN1,KPNB1,PLEC,SATB1
Inhibition of ARE-Mediated mRNA Degradation Pathway	2.48	0.0429	0	AGO2,AKT1,EXOSC3,MAPKAPK2,PPP2R5A,PSMA1,YWHAZ
HOTAIR Regulatory Pathway	2.48	0.0429	1.134	AGO2,AKT1,ATXN1,MMP1,RCOR1,TCF7L2,WNT3
IL-15 Production	2.46	0.0488	2.449	CLK3,FGFR4,FRK,MAP2K5,PRKCZ,SRC
TRAIL signaling	2.43	0.25	#NUM!	CASP10,TNFRSF10B
HIPPO signaling	2.43	0.0575	-1	PPP2R5A,SMAD1,TEAD4,TP53BP2,YWHAZ
Effects of PIP2 hydrolysis	2.41	0.111	#NUM!	DGKQ,ITPR3,MGLL
Glycolysis I	2.41	0.111	#NUM!	PFKL,PFKM,PFKP
RAB GEFs exchange GTP for GDP on RABs	2.38	0.0562	2.236	AKT1,RAB35,RAB39A,TRAPPC5,TRAPPC6B
CSDE1 Signaling Pathway	2.36	0.0714	2	AGO2,AKT1,CTTN,SDC4
EGF Signaling	2.36	0.0714	2	AKT1,CSNK2B,ITPR3,SRC
G Beta Gamma Signaling	2.36	0.0465	2.236	AKT1,DNM2,GNA12,ITPR3,PRKCZ,SRC
Neutrophil degranulation	2.33	0.0273	3.606	ADGRE5,CANT1,CD55,CSNK2B,CYSTM1,FRK,IST1,KPNB1,LYZ,PFKL,RHOF,SERPINB1,SERPINB6
RHOGDI Signaling	2.32	0.0364	-2.449	ARHGEF1,ARHGEF2,CDH17,EZR,GNA12,GRIP1,RHOF,SRC
Thrombin Signaling	2.26	0.0356	2.828	AKT1,ARHGEF1,ARHGEF2,GNA12,ITPR3,PRKCZ,RHOF,SRC
Transcriptional regulation by RUNX3	2.24	0.0521	1	MAML1,PSMA1,SRC,TCF7L2,TEAD4
Endosomal Sorting Complex Required For Transport (ESCRT)	2.24	0.0968	#NUM!	CHMP4C,VPS37B,VPS37C
Myelination Signaling Pathway	2.24	0.0306	1.897	AKT1,CREB3,CYTH1,FGFR4,FRK,RAB35,SMAD1,SRC,TCF7L2,WNT3
Reelin Signaling in Neurons	2.22	0.0435	2.449	AKT1,ARHGEF1,ARHGEF2,FRK,MAP2K5,SRC
Glycerophospholipid biosynthesis	2.19	0.0505	2.236	ACHE,CSNK2B,LPGAT1,MGLL,PTDSS2
MSP-RON Signaling in Cancer Cells Pathway	2.19	0.0429	2.449	AKT1,CREB3,SRC,ST14,TCF7L2,YWHAZ
RAB geranylgeranylation	2.13	0.0615	2	RAB11A,RAB33A,RAB35,RAB39A
Late endosomal microautophagy	2.13	0.0882	#NUM!	CHMP4C,VPS37B,VPS37C
RHO GTPase cycle	2.12	0.0267	3.464	ABI1,ANKLE2,ARHGEF1,ARHGEF2,BAIAP2L1,GOLGA3,MUC13,RHOF,SLK,SRC,STEAP3,SWAP70
Endocannabinoid Cancer Inhibition Pathway	2.09	0.0408	-0.816	AKT1,CASP10,CREB3,MAP2K5,SRC,TCF7L2
Leukocyte Extravasation Signaling	2.08	0.0363	1.342	CLDN4,CTTN,EZR,MMP1,PRKCZ,SRC,VASP
Endothelin-1 Signaling	2.07	0.0361	1.633	CASP10,GNA12,GUCY2C,ITPR3,NPR2,PRKCZ,SRC
Xenobiotic Metabolism CAR Signaling Pathway	2.07	0.0361	0.378	ABCC3,CYP3A5,GRIP1,MAP2K5,PPP2R5A,PRKCZ,SRC
GP1b-IX-V activation signalling	2.07	0.167	#NUM!	SRC,YWHAZ
Xenobiotic Metabolism Signaling	2.06	0.0306	#NUM!	ABCC3,CES2,CYP3A5,GRIP1,MAP2K5,MAP3K6,NR1I2,PPP2R5A,PRKCZ
WNT/SHH Axonal Guidance Signaling Pathway	2.06	0.0403	1.633	ITPR3,PRKCZ,SRC,TCF7L2,WNT3,YWHAZ
PTEN Regulation	2.05	0.04	2	AGO2,AKT1,CSNK2B,FRK,PSMA1,RCOR1
Pancreatic Secretion Signaling Pathway	2.02	0.0323	2.121	AKT1,ARHGEF1,ARHGEF2,GNA12,ITPR3,PRKCZ,SLC9A3,SRC
Pulmonary Healing Signaling Pathway	2.01	0.0352	2.646	FRK,MMP1,PRKCZ,SMAD1,SRC,TCF7L2,WNT3
Cholesterol Biosynthesis I	2	0.154	#NUM!	MSMO1,SC5D
Cholesterol Biosynthesis II (via 24,25-dihydrolanosterol)	2	0.154	#NUM!	MSMO1,SC5D
Cholesterol Biosynthesis III (via Desmosterol)	2	0.154	#NUM!	MSMO1,SC5D
O-linked glycosylation	1.99	0.045	2.236	GALNT5,GCNT3,MUC13,MUC17,MUC3A
S100 Family Signaling Pathway	1.97	0.022	4.123	ADGRE5,ADGRL1,ADRA2A,AKT1,CREB3,EZR,FGFR4,GIPR,GPRC5A,ITPR3,MAP2K5,MMP1,PRKCZ,SMAD1,SRC,TCF7L2,WNT3
Regulation of TP53 Activity through Association with Co-factors	1.94	0.143	#NUM!	AKT1,TP53BP2
Sperm Motility	1.93	0.0311	#NUM!	CLK3,FGFR4,FRK,GNA12,ITPR3,MAP2K5,PRKCZ,SRC
Phosphatidylethanolamine Biosynthesis III	1.93	1	#NUM!	PTDSS2
Role of Tissue Factor in Cancer	1.93	0.0338	1.89	AKT1,FRK,GNA12,MAP2K5,MMP1,PPP2R5A,SRC
Caveolar-mediated Endocytosis Signaling	1.92	0.0533	#NUM!	CD55,DNM2,HLA-F,SRC
Clathrin-mediated Endocytosis Signaling	1.92	0.0337	#NUM!	CSNK2B,CTTN,DNM2,HIP1R,LYZ,RAB11A,SRC
Mechanisms of Viral Exit from Host Cells	1.9	0.0732	#NUM!	CHMP4C,PRKCZ,VPS37C
Metabolism of nitric oxide: NOS3 activation and regulation	1.88	0.133	#NUM!	AKT1,DNM2
Virus Entry via Endocytic Pathways	1.88	0.0424	2	CD55,DNM2,HLA-F,PRKCZ,SRC
Regulation of beta-cell development	1.87	0.0714	#NUM!	AKT1,MAML1,ONECUT3
Nitric Oxide Signaling in the Cardiovascular System	1.85	0.0417	2	AKT1,GUCY2C,ITPR3,NPR2,PRKCZ
Circadian Rhythm Signaling	1.83	0.0299	#NUM!	CREB3,FRK,GUCY2C,ITPR3,MAP2K5,NPR2,PRKCZ,SRC
CXCR4 Signaling	1.82	0.0357	2.236	AKT1,GNA12,ITPR3,PRKCZ,RHOF,SRC
TBC/RABGAPs	1.82	0.0682	#NUM!	RAB11A,RAB33A,RAB35
Signaling by NTRK1 (TRKA)	1.81	0.0494	2	DNM2,MAP2K5,MAPKAPK2,SRC
Colorectal Cancer Metastasis Signaling	1.8	0.0295	1.89	AKT1,DCC,GNA12,MMP1,RHOF,SRC,TCF7L2,WNT3
Gαq Signaling	1.8	0.0353	1.342	AKT1,GNA12,ITPR3,PRKCZ,RGS18,RHOF
BEX2 Signaling Pathway	1.79	0.0488	1	AKT1,PPP2R5A,SWAP70,TCF7L2
Signaling by NOTCH4	1.77	0.0482	2	AKT1,MAML1,PSMA1,YWHAZ
WNT/β-catenin Signaling	1.75	0.0345	0.816	AKT1,CSNK2B,PPP2R5A,SRC,TCF7L2,WNT3
Endocannabinoid Developing Neuron Pathway	1.75	0.0394	1.342	AKT1,CREB3,MAP2K5,MGLL,SRC
Role of Macrophages, Fibroblasts and Endothelial Cells in Rheumatoid Arthritis	1.74	0.027	2.333	AKT1,CREB3,LTBR,MAPKAPK2,MMP1,PRKCZ,SRC,TCF7L2,WNT3
FGF Signaling	1.72	0.0465	2	AKT1,CREB3,FGFR4,MAPKAPK2
XBP1(S) activates chaperone genes	1.72	0.0625	#NUM!	ACADVL,GFPT1,SYVN1
Oxytocin Signaling Pathway	1.71	0.0284	2.828	AKT1,CREB3,GNA12,GUCY2C,ITPR3,MAP2K5,NPR2,PRKCZ
PFKFB4 Signaling Pathway	1.69	0.0612	#NUM!	CREB3,MAP2K5,PFKM
TP53 Regulates Metabolic Genes	1.69	0.0455	1	AGO2,AKT1,GPX2,YWHAZ
FOXO-mediated transcription	1.68	0.105	#NUM!	AKT1,YWHAZ
Gα12/13 Signaling	1.68	0.0376	1.342	AKT1,ARHGEF1,CDH17,GNA12,SRC
Netrin-1 signaling	1.67	0.06	#NUM!	DCC,EZR,SRC
Neutrophil Extracellular Trap Signaling Pathway	1.67	0.025	1.265	AKT1,CASP10,CERT1,FRK,ITPR3,MAP2K5,PRKCZ,SERPINB1,SRC,TIMM50
Mitotic Metaphase and Anaphase	1.65	0.0298	2.646	ANKLE2,CENPT,CHMP4C,IST1,KPNB1,PPP2R5A,PSMA1
Transcriptional regulation by RUNX2	1.65	0.0588	#NUM!	AKT1,SMAD1,SRC
Amyloid Processing	1.65	0.0588	#NUM!	AKT1,BACE2,CSNK2B
Osteoarthritis Pathway	1.64	0.0297	1.633	ANXA5,CASP10,CREB3,MMP1,SDC4,SMAD1,TCF7L2
GDP-L-fucose Biosynthesis I (from GDP-D-mannose)	1.63	0.5	#NUM!	GMDS
Cell junction organization	1.62	0.0435	2	CDH17,CLDN4,PLEC,VASP
Ephrin A Signaling	1.6	0.036	0.447	ACHE,AKT1,CLDN4,FRK,SRC
Protein Kinase A Signaling	1.6	0.0243	1.414	CREB3,DCC,ITPR3,PPP1R1B,PRKCZ,PTPRH,TCF7L2,TIMM50,VASP,YWHAZ
Sertoli Cell-Sertoli Cell Junction Signaling	1.58	0.0288	2.646	AKT1,CDH17,CGN,CLDN4,CREB3,MAP3K6,SRC
Production of Nitric Oxide and Reactive Oxygen Species in Macrophages	1.58	0.0314	1.633	AKT1,LYZ,MAP3K6,PPP2R5A,PRKCZ,RHOF
Molecular Mechanisms of Cancer	1.58	0.0199	3.638	ADGRE5,ADGRL1,ADRA2A,AKT1,ARHGEF1,ARHGEF2,CASP10,GIPR,GNA12,GPRC5A,IL2RG,MMP1,PRKCZ,RHOF,SMAD1,SRC,TCF7L2
Class B/2 (Secretin family receptors)	1.56	0.0417	2	ADGRE5,CD55,GIPR,WNT3
Intrinsic Pathway for Apoptosis	1.56	0.0545	#NUM!	AKT1,TP53BP2,YWHAZ
Xenobiotic Metabolism General Signaling Pathway	1.56	0.035	2.236	AKT1,MAP2K5,MAP3K6,NR1I2,PRKCZ
Acetylcholine Receptor Signaling Pathway	1.55	0.0309	1.633	ACHE,AKT1,CASP10,CREB3,ITPR3,PRKCZ
Regulation of the Epithelial-Mesenchymal Transition Pathway	1.54	0.0308	#NUM!	AKT1,FGFR4,MAML1,MAP2K5,TCF7L2,WNT3
Xenobiotic Metabolism PXR Signaling Pathway	1.54	0.0308	1.633	ABCC3,CES2,CYP3A5,GRIP1,NR1I2,PRKCZ
Metabolism of porphyrins	1.52	0.087	#NUM!	ALAS1,FABP1
Synaptic Long Term Depression	1.51	0.0303	1.633	GNA12,GUCY2C,ITPR3,NPR2,PPP2R5A,PRKCZ
Other interleukin signaling	1.49	0.0833	#NUM!	STX4,TXLNA
Regulation of RUNX1 Expression and Activity	1.49	0.0833	#NUM!	AGO2,SRC
ID1 Signaling Pathway	1.48	0.0299	2.449	ABI1,AKT1,FGFR4,FRK,SMAD1,SRC
Human Embryonic Stem Cell Pluripotency	1.48	0.0299	2.449	AKT1,FGFR4,MAP2K5,PRKCZ,SMAD1,WNT3
Phase I - Functionalization of compounds	1.48	0.0392	2	AADAC,ACSS1,CES2,CYP3A5
LPS/IL-1 Mediated Inhibition of RXR Function	1.47	0.0272	#NUM!	ABCC3,ACSL5,ALAS1,CES2,CYP3A5,FABP1,NR1I2
Intra-Golgi and retrograde Golgi-to-ER traffic	1.47	0.0296	2.449	CYTH1,CYTH2,DCTN2,KIF16B,KIF5B,RAB39A
Triacylglycerol Degradation	1.47	0.05	#NUM!	AADAC,CES2,MGLL
Corticotropin Releasing Hormone Signaling	1.46	0.0329	2	CREB3,GUCY2C,ITPR3,NPR2,PRKCZ
Cholesterol biosynthesis	1.46	0.08	#NUM!	MSMO1,SC5D
1D-myo-inositol Hexakisphosphate Biosynthesis V (from Ins(1,3,4)P3)	1.46	0.333	#NUM!	IPPK
Factors Promoting Cardiogenesis in Vertebrates	1.45	0.0327	2.236	CREB3,PRKCZ,SMAD1,TCF7L2,WNT3
IGF-1 Signaling	1.44	0.0381	#NUM!	AKT1,CSNK2B,PRKCZ,YWHAZ
IL-2 Signaling	1.43	0.0484	#NUM!	AKT1,CSNK2B,IL2RG
Relaxin Signaling	1.43	0.0323	2	AKT1,GNA12,GUCY2C,NPR2,PRKCZ
PD-1, PD-L1 cancer immunotherapy pathway	1.42	0.0374	-2	AKT1,CSNK2B,HLA-F,IL2RG
HIF1α Signaling	1.42	0.0287	1.633	AKT1,LDHA,MAP2K5,MMP1,PRKCZ,SAT1
IL-8 Signaling	1.41	0.0286	2.236	AKT1,GNA12,PRKCZ,RHOF,SRC,VASP
Activin Inhibin Signaling Pathway	1.4	0.0284	2.449	AKT1,INHA,MAP2K5,MXD1,SMAD1,TCF7L2
Epithelial Adherens Junction Signaling	1.4	0.0316	-0.447	AKT1,PPP2R5A,SRC,TCF7L2,YWHAZ
Signaling by Rho Family GTPases	1.4	0.0262	2.236	ARHGEF1,ARHGEF2,CDH17,EZR,GNA12,PRKCZ,RHOF
Integrin signaling	1.39	0.0741	#NUM!	AKT1,SRC
α-Adrenergic Signaling	1.39	0.0367	#NUM!	ADRA2A,GNA12,ITPR3,PRKCZ
Integrin Signaling	1.39	0.0283	1.342	AKT1,CTTN,RHOF,SRC,TSPAN3,VASP
Microautophagy Signaling Pathway	1.38	0.0312	2	CERT1,CHMP4C,PSMA1,VPS37B,VPS37C
Signaling by ALK	1.37	0.0714	#NUM!	IL2RG,SRC
Insulin Secretion Signaling Pathway	1.34	0.0255	2.646	AGO2,CLCN3,CREB3,GIPR,ITPR3,PRKCZ,SRC
Superpathway of Cholesterol Biosynthesis	1.34	0.069	#NUM!	MSMO1,SC5D
Spermine and Spermidine Degradation I	1.33	0.25	#NUM!	SAT1
Sensory processing of sound by inner hair cells of the cochlea	1.31	0.0435	#NUM!	EZR,LRRC52,TPRN
Mitophagy	1.31	0.0667	#NUM!	CSNK2B,SRC
Regulation of TP53 Activity through Acetylation	1.31	0.0667	#NUM!	AKT1,BRPF3
IL-13 Signaling Pathway	1.31	0.0345	2	AGR2,AKT1,FRK,SRC
Signaling by ROBO receptors	1.31	0.0345	2	DCC,PSMA1,SRC,VASP
Eicosanoid Signaling	1.3	0.025	2.449	AKT1,CREB3,LRRC52,MAPKAPK2,PRKCZ,SRC,TCF7L2
Hepatic Cholestasis	1.3	0.0269	-0.816	ABCC3,AKT1,CYP3A5,FGFR4,NR1I2,PRKCZ
