# Supplementary material for: Spatial Transcriptomics Reveals Novel Mechanisms Involved in Perineural Invasion in Pancreatic Ductal Adenocarcinomas
Source: Cancers (Basel). 2025 Mar 1;17(5):852. doi: 10.3390/cancers17050852 (PMC11899704; doi:10.3390/cancers17050852)
Supplement: Supplementary file 1 [file cancers-17-00852-s001.zip › Table_S7_pathways enriched nerve compartment_VL.xls]

## Sheet: Sheet0
Supplementary Table 7. Enriched pathways (p=0.05) using up-regulated genes in the nerve compartment of PNI foci.
© 2000-2024 QIAGEN. All rights reserved.
Ingenuity Canonical Pathways	-log(p-value)	Ratio	z-score	Molecules
Response of EIF2AK4 (GCN2) to amino acid deficiency	9.6	0.107	3.317	ATF3,RPL27,RPL28,RPL30,RPL37,RPLP0,RPS16,RPS18,RPS24,RPS29,RPS9
Nonsense-Mediated Decay (NMD)	9	0.094	3.317	PPP2R2A,RPL27,RPL28,RPL30,RPL37,RPLP0,RPS16,RPS18,RPS24,RPS29,RPS9
Eukaryotic Translation Initiation	8.8	0.0902	3.317	EIF3A,RPL27,RPL28,RPL30,RPL37,RPLP0,RPS16,RPS18,RPS24,RPS29,RPS9
Eukaryotic Translation Termination	8.76	0.106	3.162	RPL27,RPL28,RPL30,RPL37,RPLP0,RPS16,RPS18,RPS24,RPS29,RPS9
Eukaryotic Translation Elongation	8.71	0.105	3.162	RPL27,RPL28,RPL30,RPL37,RPLP0,RPS16,RPS18,RPS24,RPS29,RPS9
Selenoamino acid metabolism	8.2	0.0935	3.162	RPL27,RPL28,RPL30,RPL37,RPLP0,RPS16,RPS18,RPS24,RPS29,RPS9
SRP-dependent cotranslational protein targeting to membrane	7.9	0.087	3.162	RPL27,RPL28,RPL30,RPL37,RPLP0,RPS16,RPS18,RPS24,RPS29,RPS9
EIF2 Signaling	7.81	0.0565	1.633	ATF3,EIF3A,EIF4G2,RPL27,RPL28,RPL30,RPL37,RPLP0,RPS16,RPS18,RPS24,RPS29,RPS9
Regulation of eIF4 and p70S6K Signaling	5.98	0.0543	#NUM!	EIF3A,EIF4G2,ITGAV,ITGB1,PPP2R2A,RPS16,RPS18,RPS24,RPS29,RPS9
Major pathway of rRNA processing in the nucleolus and cytosol	5.93	0.0538	3.162	RPL27,RPL28,RPL30,RPL37,RPLP0,RPS16,RPS18,RPS24,RPS29,RPS9
Neutrophil degranulation	5.63	0.0315	3.873	CCT2,CTSB,CYSTM1,DYNC1H1,HLA-C,ITGAV,LYZ,PKM,PPIE,RHOA,S100A11,SERPINA1,STBD1,TIMP2,VAMP8
Inhibition of Matrix Metalloproteases	5.04	0.128	1.342	MMP14,THBS2,TIMP1,TIMP2,TIMP3
mTOR Signaling	4.54	0.0421	#NUM!	EIF3A,EIF4G2,PPP2R2A,RHOA,RPS16,RPS18,RPS24,RPS29,RPS9
Leukocyte Extravasation Signaling	4.05	0.0415	0	CLDN11,CTTN,ITGB1,MMP14,RHOA,TIMP1,TIMP2,TIMP3
Post-translational protein phosphorylation	3.87	0.0561	2.449	AMELX,IGFBP3,SERPINA1,SHISA5,SPP1,TIMP1
Glioma Invasiveness Signaling	3.71	0.0685	-0.447	ITGAV,RHOA,TIMP1,TIMP2,TIMP3
Autophagy	3.7	0.0369	2.121	ATG14,CDKN1B,CREB3,PPP2R2A,SLC3A2,SQSTM1,VAMP8,WIPI2
Regulation of Actin-based Motility by Rho	3.7	0.0522	2.236	ACTR3,ITGAV,ITGB1,MYL6B,MYL9,RHOA
Phagosome Maturation	3.68	0.0427	#NUM!	ATP6AP1,CTSB,DYNC1H1,DYNC1LI2,HLA-A,HLA-C,PRDX1
RHOGDI Signaling	3.66	0.0364	-2.646	ACTR3,ARHGEF15,GNAS,ITGAV,ITGB1,MYL6B,MYL9,RHOA
Regulation of Insulin-like Growth Factor (IGF) transport and uptake by IGFBPs	3.52	0.0484	2.449	AMELX,IGFBP3,SERPINA1,SHISA5,SPP1,TIMP1
RHO GTPases activate CIT	3.47	0.158	#NUM!	CDKN1B,MYL9,RHOA
Response to elevated platelet cytosolic Ca2+	3.37	0.0455	2.449	SERPINA1,STX4,TAGLN2,TIMP1,TIMP3,TMSB10/TMSB4X
RHO GTPases Activate Formins	3.25	0.0432	2.449	BIRC5,DYNC1H1,DYNC1LI2,EVL,ITGB1,RHOA
ILK Signaling	3.15	0.0348	1.89	CREB3,ITGB1,MYL6B,MYL9,PPP2R2A,RHOA,TMSB10/TMSB4X
Ephrin Receptor Signaling	3.14	0.0347	2.449	ACTR3,ARHGEF15,CREB3,GNAS,ITGAV,ITGB1,RHOA
Coronavirus Pathogenesis Pathway	3.11	0.0343	-1.633	ADAM9,ATP6AP1,RPS16,RPS18,RPS24,RPS29,RPS9
Signaling by Rho Family GTPases	3.1	0.03	2.646	ACTR3,ARHGEF15,GNAS,ITGAV,ITGB1,MYL6B,MYL9,RHOA
Hepatic Fibrosis Signaling Pathway	2.99	0.024	1	CDKN1B,CREB3,ITGAV,ITGB1,MYL6B,MYL9,PDCD4,RHOA,SPP1,TIMP1
Axonal Guidance Signaling	2.87	0.0216	#NUM!	ACTR3,ADAM9,ADAMTS3,ARHGEF15,GNAS,ITGAV,ITGB1,MMP14,MYL6B,MYL9,RHOA
Activation of Matrix Metalloproteinases	2.75	0.0909	#NUM!	MMP14,TIMP1,TIMP2
Tight Junction Signaling	2.68	0.0333	#NUM!	CLDN11,MYL6B,MYL9,PPP2R2A,RHOA,STX4
Actin Cytoskeleton Signaling	2.67	0.0287	2.449	ACTR3,ITGAV,ITGB1,MYL6B,MYL9,RHOA,TMSB10/TMSB4X
RHOA Signaling	2.66	0.0403	2.236	ACTR3,LPAR2,MYL6B,MYL9,RHOA
Caveolar-mediated Endocytosis Signaling	2.65	0.0533	#NUM!	HLA-A,HLA-C,ITGAV,ITGB1
Reelin Signaling in Neurons	2.46	0.0362	2	ACTR3,ARHGEF15,ARHGEF25,ITGB1,RHOA
Ephrin A Signaling	2.45	0.036	1.342	ARHGEF15,MMP14,MYL6B,MYL9,RHOA
ABRA Signaling Pathway	2.33	0.0435	2	ACTR3,ITGB1,MYL9,RHOA
Integrin Signaling	2.33	0.0283	2.449	ACTR3,CTTN,ITGAV,ITGB1,MYL9,RHOA
Actin Nucleation by ARP-WASP Complex	2.32	0.043	#NUM!	ACTR3,ITGAV,ITGB1,RHOA
Semaphorin Neuronal Repulsive Signaling Pathway	2.31	0.0333	0.447	ITGAV,ITGB1,MYL6B,MYL9,RHOA
Interferon gamma signaling	2.3	0.0426	2	GBP5,HLA-A,HLA-C,TRIM17
IL-10 Signaling	2.26	0.0325	0.447	CDKN2D,CREB3,HLA-A,HLA-C,PKM
RHO GTPase cycle	2.23	0.02	3	ARHGEF15,ARHGEF25,ARMCX3,ATP6AP1,CCT2,EPSTI1,ITGB1,RHOA,STBD1
Thrombin Signaling	2.2	0.0267	#NUM!	ARHGEF15,ARHGEF25,GNAS,MYL6B,MYL9,RHOA
Signaling by TGF-beta Receptor Complex	2.17	0.0566	#NUM!	ITGAV,ITGB1,RHOA
PD-1, PD-L1 cancer immunotherapy pathway	2.1	0.0374	0	CDKN1B,HLA-A,HLA-C,PDCD4
RHO GTPases Activate ROCKs	2.08	0.105	#NUM!	MYL9,RHOA
Gap Junction Signaling	2	0.0215	1.89	BIRC5,CCN3,CDKN1B,CREB3,CTTN,DRD1,GNAS
Collagen degradation	2	0.0492	#NUM!	ADAM9,CTSB,MMP14
CDK5 Signaling	2	0.0348	#NUM!	DRD1,GNAS,ITGB1,PPP2R2A
RHO GTPases activate PAKs	1.99	0.0952	#NUM!	CTTN,MYL9
PAK Signaling	1.97	0.0342	#NUM!	ITGAV,ITGB1,MYL6B,MYL9
Semaphorin interactions	1.94	0.0469	#NUM!	ITGB1,MYL9,RHOA
Hepatic Fibrosis / Hepatic Stellate Cell Activation	1.85	0.0258	#NUM!	IGFBP3,MYL6B,MYL9,TIMP1,TIMP2
ROBO SLIT Signaling Pathway	1.85	0.0315	-1	ACTR3,MMP14,MYL9,RHOA
L-glutamine Biosynthesis II (tRNA-dependent)	1.84	0.5	#NUM!	QRSL1
Gα12/13 Signaling	1.78	0.0301	2	LPAR2,MYL6B,MYL9,RHOA
Syndecan interactions	1.78	0.0741	#NUM!	ITGAV,ITGB1
ATF4 activates genes in response to endoplasmic reticulum stress	1.78	0.0741	#NUM!	ATF3,NFYA
RHO GTPases activate PKNs	1.75	0.0714	#NUM!	MYL9,RHOA
RAC Signaling	1.74	0.0292	#NUM!	ACTR3,ITGAV,ITGB1,RHOA
Clathrin-mediated Endocytosis Signaling	1.73	0.024	#NUM!	ACTR3,CTTN,ITGB1,LYZ,SERPINA1
Agranulocyte Adhesion and Diapedesis	1.72	0.0238	#NUM!	CLDN11,ITGB1,MMP14,MYL6B,MYL9
VDR/RXR Activation	1.71	0.0385	#NUM!	CDKN1B,IGFBP3,SPP1
Role of JAK family kinases in IL-6-type Cytokine Signaling	1.7	0.038	#NUM!	BIRC5,SERPINA1,TIMP1
Cristae formation	1.67	0.0645	#NUM!	APOO,ATP5MC2
Endocannabinoid Cancer Inhibition Pathway	1.64	0.0272	0	ATF3,CDKN1B,CREB3,RHOA
Nuclear Cytoskeleton Signaling Pathway	1.64	0.0227	2.236	DYNC1H1,DYNC1LI2,ITGAV,ITGB1,RHOA
Calcium Signaling	1.64	0.0227	#NUM!	CREB3,MYL6B,MYL9,RCAN1,TRPC5
Integrin cell surface interactions	1.61	0.0353	#NUM!	ITGAV,ITGB1,SPP1
Cyclins and Cell Cycle Regulation	1.6	0.0349	#NUM!	CDKN1B,CDKN2D,PPP2R2A
Cargo concentration in the ER	1.59	0.0588	#NUM!	CNIH3,SERPINA1
Nucleotide Excision Repair Pathway	1.57	0.0571	#NUM!	POLR2J,RAD23B
Regulation of Cellular Mechanics by Calpain Protease	1.55	0.0333	#NUM!	CDKN1B,ITGAV,ITGB1
NGF processing	1.54	0.25	#NUM!	PCSK6
Proline Biosynthesis I	1.54	0.25	#NUM!	PYCR2
Oxidized GTP and dGTP Detoxification	1.54	0.25	#NUM!	RUVBL2
Osteoarthritis Pathway	1.53	0.0212	0	CREB3,ITGAV,ITGB1,SPP1,TIMP3
Gene and protein expression by JAK-STAT signaling after IL-12 stimulation	1.53	0.0541	#NUM!	PDCD4,RPLP0
Cell junction organization	1.53	0.0326	#NUM!	CLDN11,ITGB1,SDK2
EPH-Ephrin signaling	1.5	0.0319	#NUM!	ACTR3,MYL9,RHOA
AMPK Signaling	1.49	0.0207	1	CREB3,GNAS,PPP2R2A,RAB39A,SMARCA2
Antigen Presentation Pathway	1.48	0.0513	#NUM!	HLA-A,HLA-C
Nucleotide Excision Repair	1.47	0.0309	#NUM!	POLR2J,PPIE,RAD23B
CXCR4 Signaling	1.46	0.0238	2	GNAS,MYL6B,MYL9,RHOA
Proline Biosynthesis II (from Arginine)	1.44	0.2	#NUM!	PYCR2
Ribonucleotide Reductase Signaling Pathway	1.43	0.0234	#NUM!	BIRC5,CREB3,NFYA,SMARCA2
p75 NTR receptor-mediated signalling	1.43	0.03	#NUM!	ARHGEF15,RHOA,SQSTM1
Smooth Muscle Contraction	1.41	0.0465	#NUM!	MYL6B,MYL9
Aggrephagy	1.41	0.0465	#NUM!	DYNC1H1,DYNC1LI2
Elastic fibre formation	1.39	0.0455	#NUM!	ITGAV,ITGB1
TP53 Regulates Transcription of Cell Death Genes	1.39	0.0455	#NUM!	BIRC5,IGFBP3
Tumor Microenvironment Pathway	1.37	0.0223	0	HLA-A,HLA-C,MMP14,SPP1
GPER1 signaling	1.37	0.0444	#NUM!	GNAS,ITGB1
Cardiac Hypertrophy Signaling	1.37	0.0192	2.236	GNAS,MAPKAPK2,MYL6B,MYL9,RHOA
ISGylation Signaling Pathway	1.35	0.0278	#NUM!	BIRC5,ITGB1,SQSTM1
Signaling by VEGF	1.35	0.0278	#NUM!	ITGAV,MAPKAPK2,RHOA
Interleukin-4 and Interleukin-13 signaling	1.33	0.0273	#NUM!	BIRC5,ITGB1,TIMP1
Dopamine-DARPP32 Feedback in cAMP Signaling	1.32	0.0215	2	CREB3,DRD1,GNAS,PPP2R2A
O-linked glycosylation	1.32	0.027	#NUM!	ADAMTS3,SPON2,THBS2
Cell Cycle Checkpoints	1.31	0.0184	2.236	BIRC5,CDKN1B,DYNC1H1,DYNC1LI2,WRN
PFKFB4 Signaling Pathway	1.3	0.0408	#NUM!	CREB3,GNAS
Epithelial-Mesenchymal Transition (EMT) during gastrulation	1.3	0.143	#NUM!	EOMES
Arginine Degradation VI (Arginase 2 Pathway)	1.3	0.143	#NUM!	PYCR2
